# Supplementary material for: Unilateral cross-incompatibility between Camellia oleifera and C. yuhsienensis provides new insights for hybridization in Camellia spp
Source: Front Plant Sci. 2023 Jul 3;14:1182745. doi: 10.3389/fpls.2023.1182745 (PMC10350491; doi:10.3389/fpls.2023.1182745)
Supplement: Supplementary file 3 [file Table_1.xlsx]

## Sheet: Sheet1
Table S1 Effect of exogenous calcium (CaCl2) and EGTA on pollen germination and growth of C. yuhsienensis ‘YZ2’
Type	Pollen germination (%)	Pollen tube length (μm)
CK	63.06±0.02b	611.87±63.66b
50 mg·L-1 CaCl2	70.94±0.02a	659.68±66.41a
100 mg·L-1 CaCl2	65.01±0.01b	619.05±65.76b
150 mg·L-1 CaCl2	50.18±0.02c	582.50±70.74b
50 μM EGTA	41.44±0.02d	416.48±74.77c
100 μM EGTA	24.58±0.01e	379.48±74.53c
150 μM EGTA	11.19±0.02f	307.12±80.86d
Experimental data from pollen tubes cultured for 4 h were expressed as mean ± SD, and lowercase letters represent significant differences in the expression levels (p<0.05).
